# Supplementary material for: Two Variants of the C-Reactive Protein Gene Are Associated with Risk of Pre-Eclampsia in an American Indian Population
Source: PLoS One. 2013 Aug 5;8(8):e71231. doi: 10.1371/journal.pone.0071231 (PMC3733916; doi:10.1371/journal.pone.0071231)
Supplement: Table S1 — Further detail concerning SNPs shown in Figure S2. (XLS) [file pone.0071231.s003.xls]

## Sheet: LD 1KG CEU
chr	pos	r2	D'	is_query_snp	rsID	ref	alt	AFR	AMR	ASN	EUR	GERP_cons	SiPhy_cons	Promoter_ENCODE	Enhancer_ENCODE	Promoter_Roadmap	Enhancer_Roadmap	DNAse	Proteins	eQTL	Motifs	GENCODE_id	GENCODE_name	GENCODE_direction	GENCODE_distance	RefSeq_id	RefSeq_name	RefSeq_direction	RefSeq_distance	dbSNP_functional_annotation	chr	pos	rsID	#chromosome	coordinate	rsid	Regulome DB annotation	score
chr1	159652311	0.86	0.96	0	rs137918962	G	A	0.08	0.06	0.14	0.06	0	0	.	.	.	.	.	.	.	.	ENSG00000132693.8	CRP	3	29767	NM_000567	CRP	3	29766	.	1	159652311	rs137918962	chr1	159652310	n/a	Protein_Binding|ChIP-seq|RFX3	5
chr1	159653863	0.98	1	0	rs16842502	C	A	0.03	0.04	0.15	0.07	0	0	.	.	.	.	Duke,Medullo,None	.	.	Foxa_disc4;Lhx3_1;Lhx3_2;PPAR_3;Pou3f4;Pou5f1_disc2;STAT_disc5;STAT_known3	ENSG00000132693.8	CRP	3	28215	NM_000567	CRP	3	28214	.	1	159653863	rs16842502	chr1	159653862	rs16842502	Motifs|PWM|PPAR	6
chr1	159654295	0.96	1	0	rs5778128	GT	G	0.08	0.04	0.15	0.07	0	0	.	.	.	HD.CD184EC,12_EnhWk2	.	.	.	CIZ;Mef2_known1	ENSG00000132693.8	CRP	3	27783	NM_000567	CRP	3	27782	.	1	159654295	rs5778128	chr1	159654294	n/a	No data	7
chr1	159655792	0.98	1	0	rs77785080	A	G	0.08	0.04	0.15	0.07	0	0	.	.	.	PANC,12_EnhWk2	.	.	.	Evi-1_4;Foxp1;HDAC2_disc6;Ik-2_3;Irf_known9;Mef2_known2;Mef2_known3;Mef2_known5;NF-AT	ENSG00000132693.8	CRP	3	26286	NM_000567	CRP	3	26285	.	1	159655792	rs77785080	chr1	159655791	rs77785080	Motifs|PWM|Mtf1, Motifs|PWM|Evi-1, Motifs|PWM|BCL6, Motifs|PWM|FOXP1, Motifs|PWM|MEF-2, Motifs|PWM|Tcf3, Motifs|PWM|Nanog	6
chr1	159658674	0.98	1	0	rs34816537	TC	T	0.08	0.04	0.15	0.07	0	0	.	.	.	.	.	.	.	Isl2;NF-kappaB_disc3;RXRA_known7;SETDB1_disc1	ENSG00000132693.8	CRP	3	23404	NM_000567	CRP	3	23403	.	1	159658674	rs34816537	chr1	159658673	n/a	No data	7
chr1	159660191	0.85	0.98	0	rs2808622	G	A	0.87	0.8	0.82	0.76	0	0	.	.	.	.	.	.	.	Hdx;Mef2_known5;Mef2_known6	ENSG00000132693.8	CRP	3	21887	NM_000567	CRP	3	21886	.	1	159660191	rs2808622	chr1	159660190	rs2808622	Motifs|PWM|MEF-2, Chromatin_Structure|FAIRE	6
chr1	159660633	0.85	0.98	0	rs2808623	T	C	0.87	0.8	0.82	0.76	0	0	.	.	.	.	.	.	.	CIZ;Foxo_3;Foxo_4;Foxp1;Maf_disc2;Zfp105	ENSG00000132693.8	CRP	3	21445	NM_000567	CRP	3	21444	.	1	159660633	rs2808623	chr1	159660632	rs2808623	Motifs|PWM|FOXP1, Motifs|PWM|Zfp105	6
chr1	159665806	0.98	1	0	rs79162334	T	A	0.08	0.04	0.15	0.07	0	0	.	.	.	.	.	.	.	BATF_disc3;Foxa_disc5;GR_known9;Hdx;PRDM1_known1;RXR::LXR;RXRA_known1	ENSG00000132693.8	CRP	3	16272	NM_000567	CRP	3	16271	.	1	159665806	rs79162334	chr1	159665805	rs79162334	No data	7
chr1	159668195	0.85	0.98	0	rs2369146	A	G	0.55	0.79	0.82	0.76	0	0	.	.	.	.	.	.	.	.	ENSG00000132693.8	CRP	3	13883	NM_000567	CRP	3	13882	.	1	159668195	rs2369146	chr1	159668194	rs2369146	No data	7
chr1	159669340	0.85	0.98	0	rs2808627	A	T	0.88	0.8	0.82	0.76	1	0	.	.	.	.	.	.	.	Elf3;Elf5;GATA_disc3;PU.1_known1;Tel2;p300_disc10	ENSG00000132693.8	CRP	3	12738	NM_000567	CRP	3	12737	.	1	159669340	rs2808627	chr1	159669339	rs2808627	No data	7
chr1	159671439	0.98	1	0	rs76207423	G	A	0.08	0.04	0.15	0.07	0	0	.	.	.	PFM.3,12_EnhWk2	.	.	.	Elf3;Elf5	ENSG00000132693.8	CRP	3	10639	NM_000567	CRP	3	10638	.	1	159671439	rs76207423	chr1	159671438	rs76207423	No data	7
chr1	159675717	1	1	1	rs876538	T	C	0.89	0.86	1	0.78	0	0	.	.	LIV.A,6_TssD2	PFM.2,12_EnhWk2;PFM.3,12_EnhWk2;BN.SN,12_EnhWk2;BR.MYO,12_EnhWk2;BN.ITL,12_EnhWk2;PFM.1,12_EnhWk2;H1.DNP,12_EnhWk2;BN.AC,13_EnhA;BN.AG,12_EnhWk2;BN.CC,13_EnhA;H1.DMSC,12_EnhWk2;BN.HM150,13_EnhA;H1.BMP4DT,14_Enh	Duke,Melano,None	.	.	Hand1_1;SP1_disc1	ENSG00000132693.8	CRP	3	6361	NM_000567	CRP	3	6360	.	1	159675717	rs876538	chr1	159675716	rs876538	Motifs|PWM|Zscan4	6
chr1	159676171	0.98	1	0	rs16842559	T	C	0.03	0.04	0.15	0.07	0	0	.	.	.	BN.SN,12_EnhWk2;LIV.A,11_EnhWk1;BN.HM150,12_EnhWk2;BN.CC,14_Enh	.	.	.	.	ENSG00000132693.8	CRP	3	5907	NM_000567	CRP	3	5906	.	1	159676171	rs16842559	chr1	159676170	rs16842559	Motifs|Footprinting|	6
chr1	159676220	0.98	1	0	rs16842568	A	G	0.03	0.04	0.14	0.07	0	0	.	.	.	LIV.A,11_EnhWk1	.	.	.	Foxp1;Irx;TATA_known2	ENSG00000132693.8	CRP	3	5858	NM_000567	CRP	3	5857	.	1	159676220	rs16842568	chr1	159676219	rs16842568	Motifs|PWM|Irx-3, Motifs|PWM|Irx4, Motifs|PWM|Irx6, Motifs|PWM|Irx2, Motifs|PWM|FOXP1, Motifs|PWM|Irx3, Motifs|PWM|Irx5	6
chr1	159679636	0.94	1	0	rs3093077	A	C	0.4	0.06	0.15	0.07	0	0	.	.	.	.	.	.	.	Zfp410;Zic_1	ENSG00000132693.8	CRP	3	2442	NM_000567	CRP	3	2441	.	1	159679636	rs3093077	chr1	159679635	rs3093077	Motifs|Footprinting|	6
chr1	159679913	0.98	1	0	rs3093075	G	T	0.35	0.05	0.15	0.07	0	0	.	.	.	H1.BMP4DT,11_EnhWk1	.	.	.	AP-1_disc7;Rad21_disc4	ENSG00000132693.8	CRP	3	2165	NM_000567	CRP	3	2164	.	1	159679913	rs3093075	chr1	159679912	rs3093075	Motifs|Footprinting|	6
chr1	159681364	1	1	1	rs3093068	G	C	0.29	0.06	0.14	0.07	0	0	.	.	LIV.A,4_TssWk	.	.	.	.	CTCF_disc3	ENSG00000132693.8	CRP	3	714	NM_000567	CRP	3	713	.	1	159681364	rs3093068	chr1	159681363	rs3093068	Motifs|Footprinting|Adf-1, Motifs|Footprinting|	6
chr1	159685136	1	1	0	rs3093059	A	G	0.35	0.05	0.14	0.07	0	0	.	.	.	.	.	.	.	.	ENSG00000132693.8	CRP	5	756	NM_000567	CRP	5	756	.	1	159685136	rs3093059	chr1	159685135	rs3093059	No data	7
chr1	159688396	1	1	0	rs142168307	C	T	0.03	0.04	0.14	0.07	0	0	.	.	.	.	.	.	.	Esr2;FXR_2;FXR_3;NRSF_disc3;RXRA_known5;RXRA_known7;Rad21_disc3	ENSG00000132693.8	CRP	5	4016	NM_000567	CRP	5	4016	.	1	159688396	rs142168307	chr1	159688395	n/a	Motifs|PWM|PPARgamma:RXRalpha=PPARgamma	6
chr1	159688441	1	1	0	rs12084589	C	A	0.39	0.05	0.14	0.07	0	0	.	.	.	.	.	.	.	HNF4_disc1;HNF4_known1;VDR_3	ENSG00000132693.8	CRP	5	4061	NM_000567	CRP	5	4061	.	1	159688441	rs12084589	chr1	159688440	rs12084589	Motifs|Footprinting|Tax-CREB, Motifs|Footprinting|	6
chr1	159691075	1	1	0	rs77289344	T	G	0.02	0.04	0.14	0.07	0	0	.	.	.	.	.	.	.	Foxj2_1;HDAC2_disc6;Nkx6-2	ENSG00000132693.8	CRP	5	6695	NM_000567	CRP	5	6695	.	1	159691075	rs77289344	chr1	159691074	rs77289344	Motifs|PWM|Nkx6-2	6
chr1	159692537	1	1	0	rs12068753	T	A	0.43	0.06	0.14	0.07	0	0	.	.	.	.	.	.	.	AP-1_known2;AP-1_known3;AP-1_known4;AP-2_disc1;BAF155_disc1;BATF_disc1;BCL_disc2;Bach1;GR_disc2;HMGN3_disc1;Irf_disc2;KAP1_disc1;Maf_disc1;Maf_known1;Mef2_disc3;Myc_disc3;NF-E2_disc1;NF-E2_known1;Nrf-2_2;Nrf-2_3;Nrf1_known2;PRDM1_disc2;RXRA_disc3;STAT_disc2;TCF4_disc1;p300_disc1	ENSG00000132693.8	CRP	5	8157	NM_000567	CRP	5	8157	.	1	159692537	rs12068753	chr1	159692536	rs12068753	Motifs|PWM|NFE2L2, Motifs|PWM|MAF, Motifs|PWM|Nrf-2, Motifs|PWM|AP-1, Motifs|PWM|FRA1, Motifs|PWM|TCF11:MafG, Motifs|PWM|NF-E2	6
chr1	159692692	0.96	1	0	rs76521347	A	G	0.09	0.04	0.14	0.07	0	0	.	.	.	.	.	.	.	CDP_1;THAP1_disc1;YY1_disc1	ENSG00000132693.8	CRP	5	8312	NM_000567	CRP	5	8312	.	1	159692692	rs76521347	chr1	159692691	rs76521347	Motifs|PWM|HP1sitefactor	6
chr1	159696781	1	1	0	rs80118850	C	T	0.03	0.04	0.14	0.07	0	0	.	.	.	.	Duke,Melano,None	.	.	GCM;Hic1_3;p300_disc3	ENSG00000132693.8	CRP	5	12401	NM_000567	CRP	5	12401	.	1	159696781	rs80118850	chr1	159696780	rs80118850	No data	7
chr1	159697475	1	1	0	rs16842599	T	C	0.12	0.05	0.14	0.07	0	0	.	.	.	.	.	.	.	Dbx1;Dbx2;En-1_3;HNF1_3;HNF1_7;Hlx1;Hoxb4;Ncx_2;Nkx2_8;Nkx6-1_3;Pou1f1_2;Pou3f2_4;Sox_18;Sox_3	ENSG00000132693.8	CRP	5	13095	NM_000567	CRP	5	13095	.	1	159697475	rs16842599	chr1	159697474	rs16842599	Motifs|PWM|Sox21, Motifs|PWM|Sox17, Motifs|PWM|Hlx1, Motifs|PWM|Dbx1, Motifs|PWM|Tlx2	6
chr1	159699031	1	1	0	rs75056910	T	C	0.09	0.05	0.15	0.07	0	0	.	.	.	.	.	.	.	.	ENSG00000132693.8	CRP	5	14651	NM_000567	CRP	5	14651	.	1	159699031	rs75056910	chr1	159699030	rs75056910	Motifs|Footprinting|	6
chr1	159700039	1	1	0	rs11265260	A	G	0.09	0.05	0.14	0.07	0	0	.	.	.	.	.	.	.	Pax-8_1;Sp100;TEF-1_2	ENSG00000132693.8	CRP	5	15659	NM_000567	CRP	5	15659	.	1	159700039	rs11265260	chr1	159700038	rs11265260	Motifs|PWM|TEAD1, Motifs|PWM|TEF	6
chr1	159702983	0.88	0.98	0	rs141077967	C	T	0.1	0.04	0.14	0.06	0	0	.	.	.	.	.	.	.	Nkx2_6;TEF-1_2	ENSG00000132693.8	CRP	5	18603	NM_000567	CRP	5	18603	.	1	159702983	rs141077967	chr1	159702982	n/a	No data	7
chr1	159704326	0.9	1	0	rs144482431	A	C	0.44	0.06	0.14	0.06	0	0	.	.	.	.	.	.	.	Foxl1_2;Hoxd10;Mef2_disc1;Mef2_known2;Nkx6-1_1	ENSG00000132693.8	CRP	5	19946	NM_000567	CRP	5	19946	.	1	159704326	rs144482431	chr1	159704325	n/a	Motifs|PWM|MEF2A	6
chr1	159706513	0.98	1	0	rs12081252	T	C	0.13	0.05	0.15	0.07	0	0	.	.	.	.	.	.	.	SETDB1_disc1;SZF1-1	ENSG00000132693.8	CRP	5	22133	NM_000567	CRP	5	22133	.	1	159706513	rs12081252	chr1	159706512	rs12081252	Motifs|Footprinting|sna, Motifs|Footprinting|	6
chr1	159706560	0.96	1	0	rs12081264	T	C	0.44	0.06	0.14	0.06	0	0	.	.	.	.	.	.	.	GZF1;Pou1f1_1;SRF_known4;TATA_known4	ENSG00000132693.8	CRP	5	22180	NM_000567	CRP	5	22180	.	1	159706560	rs12081264	chr1	159706559	rs12081264	Motifs|PWM|GZF1, Motifs|Footprinting|	6
chr1	159706990	0.9	1	0	rs12081480	T	G	0.42	0.06	0.14	0.06	0	0	.	.	.	.	.	.	.	Hsf_known3;Pax-3_2	ENSG00000132693.8	CRP	5	22610	NM_000567	CRP	5	22610	.	1	159706990	rs12081480	chr1	159706989	rs12081480	No data	7

## Sheet: LD CEU
chr	pos	pos	rsID	is_query_snp	r2	D'	ref	alt	AFR	AMR	ASN	EUR	GERP_cons	SiPhy_cons	Promoter_ENCODE	Enhancer_ENCODE	Promoter_Roadmap	Enhancer_Roadmap	DNAse	Proteins	eQTL	Motifs	GENCODE_id	GENCODE_name	GENCODE_direction	GENCODE_distance	RefSeq_id	RefSeq_name	RefSeq_direction	RefSeq_distance	dbSNP_functional_annotation	rsid	hits	score
chr1	159642365	159642365	rs116922005	0	0.53	0.77	T	C	0.02	0.06	0.15	0.07	0	0	.	.	.	.	.	K562,CEBPB,Stanford,None	.	Ets_disc1;Pou6f1_2;SIX5_disc4	ENSG00000132693.8	CRP	3	39713	NM_000567	CRP	3	39712	.	rs116922005	Motifs|PWM|Pou6f1, Chromatin_Structure|FAIRE, Chromatin_Structure|DNase-seq, Protein_Binding|ChIP-seq|CEBPB	3a
chr1	159644968	159644968	rs12567054	0	0.57	0.81	T	G	0.07	0.06	0.14	0.08	0	0	.	.	.	.	Duke,Melano,None;UW,AG10803,None;UW,NHDF-Ad,None	.	.	Bcl6b;GR_known2;Pax-1;p300_disc5	ENSG00000132693.8	CRP	3	37110	NM_000567	CRP	3	37109	.	rs12567054	Motifs|PWM|Pax-1, Chromatin_Structure|DNase-seq	5
chr1	159645826	159645826	rs75425760	0	0.57	0.81	A	C	0.01	0.05	0.14	0.08	0	0	.	.	.	.	.	.	.	BHLHE40_known1;HDAC2_disc6	ENSG00000132693.8	CRP	3	36252	NM_000567	CRP	3	36251	.	rs75425760	No data	7
chr1	159647188	159647188	rs79551159	0	0.75	0.93	G	A	0.02	0.04	0.15	0.06	0	0	.	.	.	.	.	.	.	ATF3_known3;Klf4;MAZR;MZF1::1-4_1;MZF1::1-4_2;Myc_disc9;Pax-4_5;SREBP_known1;TATA_disc4;UF1H3BETA;ZNF219;Zfp281;Zfp740	ENSG00000132693.8	CRP	3	34890	NM_000567	CRP	3	34889	.	rs79551159	Motifs|PWM|Zfp740, Motifs|PWM|Bcl6b, Motifs|PWM|SP1, Motifs|PWM|Zfp281, Motifs|Footprinting|ZNF219, Motifs|PWM|ZNF219	6
chr1	159652311	159652311	rs137918962	0	0.86	0.96	G	A	0.08	0.06	0.14	0.06	0	0	.	.	.	.	.	.	.	.	ENSG00000132693.8	CRP	3	29767	NM_000567	CRP	3	29766	.	n/a	Protein_Binding|ChIP-seq|RFX3	5
chr1	159653863	159653863	rs16842502	0	0.98	1	C	A	0.03	0.04	0.15	0.07	0	0	.	.	.	.	Duke,Medullo,None	.	.	Foxa_disc4;Lhx3_1;Lhx3_2;PPAR_3;Pou3f4;Pou5f1_disc2;STAT_disc5;STAT_known3	ENSG00000132693.8	CRP	3	28215	NM_000567	CRP	3	28214	.	rs16842502	Motifs|PWM|PPAR	6
chr1	159654295	159654295	rs5778128	0	0.96	1	GT	G	0.08	0.04	0.15	0.07	0	0	.	.	.	HD.CD184EC,12_EnhWk2	.	.	.	CIZ;Mef2_known1	ENSG00000132693.8	CRP	3	27783	NM_000567	CRP	3	27782	.	n/a	No data	7
chr1	159655792	159655792	rs77785080	0	0.98	1	A	G	0.08	0.04	0.15	0.07	0	0	.	.	.	PANC,12_EnhWk2	.	.	.	Evi-1_4;Foxp1;HDAC2_disc6;Ik-2_3;Irf_known9;Mef2_known2;Mef2_known3;Mef2_known5;NF-AT	ENSG00000132693.8	CRP	3	26286	NM_000567	CRP	3	26285	.	rs77785080	Motifs|PWM|Mtf1, Motifs|PWM|Evi-1, Motifs|PWM|Nanog, Motifs|PWM|BCL6, Motifs|PWM|FOXP1, Motifs|PWM|MEF-2, Motifs|PWM|Tcf3	6
chr1	159658674	159658674	rs34816537	0	0.98	1	TC	T	0.08	0.04	0.15	0.07	0	0	.	.	.	.	.	.	.	Isl2;NF-kappaB_disc3;RXRA_known7;SETDB1_disc1	ENSG00000132693.8	CRP	3	23404	NM_000567	CRP	3	23403	.	n/a	No data	7
chr1	159660191	159660191	rs2808622	0	0.85	0.98	G	A	0.87	0.8	0.82	0.76	0	0	.	.	.	.	.	.	.	Hdx;Mef2_known5;Mef2_known6	ENSG00000132693.8	CRP	3	21887	NM_000567	CRP	3	21886	.	rs2808622	Motifs|PWM|MEF-2, Chromatin_Structure|FAIRE	6
chr1	159660633	159660633	rs2808623	0	0.85	0.98	T	C	0.87	0.8	0.82	0.76	0	0	.	.	.	.	.	.	.	CIZ;Foxo_3;Foxo_4;Foxp1;Maf_disc2;Zfp105	ENSG00000132693.8	CRP	3	21445	NM_000567	CRP	3	21444	.	rs2808623	Motifs|PWM|Zfp105, Motifs|PWM|FOXP1	6
chr1	159664090	159664090	rs1935193	0	0.58	0.97	T	A	0.46	0.74	0.67	0.68	0	0	.	.	.	.	.	.	.	Gfi1_2;Pou2f2_known1;Pou2f2_known10	ENSG00000132693.8	CRP	3	17988	NM_000567	CRP	3	17987	.	rs1935193	No data	7
chr1	159665806	159665806	rs79162334	0	0.98	1	T	A	0.08	0.04	0.15	0.07	0	0	.	.	.	.	.	.	.	BATF_disc3;Foxa_disc5;GR_known9;Hdx;PRDM1_known1;RXR::LXR;RXRA_known1	ENSG00000132693.8	CRP	3	16272	NM_000567	CRP	3	16271	.	rs79162334	No data	7
chr1	159668195	159668195	rs2369146	0	0.85	0.98	A	G	0.55	0.79	0.82	0.76	0	0	.	.	.	.	.	.	.	.	ENSG00000132693.8	CRP	3	13883	NM_000567	CRP	3	13882	.	rs2369146	No data	7
chr1	159669340	159669340	rs2808627	0	0.85	0.98	A	T	0.88	0.8	0.82	0.76	1	0	.	.	.	.	.	.	.	Elf3;Elf5;GATA_disc3;PU.1_known1;Tel2;p300_disc10	ENSG00000132693.8	CRP	3	12738	NM_000567	CRP	3	12737	.	rs2808627	No data	7
chr1	159671439	159671439	rs76207423	0	0.98	1	G	A	0.08	0.04	0.15	0.07	0	0	.	.	.	PFM.3,12_EnhWk2	.	.	.	Elf3;Elf5	ENSG00000132693.8	CRP	3	10639	NM_000567	CRP	3	10638	.	rs76207423	No data	7
chr1	159673585	159673585	rs1572970	0	0.59	0.97	G	A	0.26	0.73	0.68	0.69	0	0	.	.	.	.	.	.	.	.	ENSG00000132693.8	CRP	3	8493	NM_000567	CRP	3	8492	.	rs1572970	No data	7
chr1	159675717	159675717	rs876538	1	1	1	T	C	0.89	0.86	1	0.78	0	0	.	.	LIV.A,6_TssD2	PFM.2,12_EnhWk2;PFM.3,12_EnhWk2;BN.SN,12_EnhWk2;BR.MYO,12_EnhWk2;BN.ITL,12_EnhWk2;PFM.1,12_EnhWk2;H1.DNP,12_EnhWk2;BN.AC,13_EnhA;BN.AG,12_EnhWk2;BN.CC,13_EnhA;H1.DMSC,12_EnhWk2;BN.HM150,13_EnhA;H1.BMP4DT,14_Enh	Duke,Melano,None	.	.	Hand1_1;SP1_disc1	ENSG00000132693.8	CRP	3	6361	NM_000567	CRP	3	6360	.	rs876538	Motifs|PWM|Zscan4	6
chr1	159676171	159676171	rs16842559	0	0.98	1	T	C	0.03	0.04	0.15	0.07	0	0	.	.	.	BN.SN,12_EnhWk2;LIV.A,11_EnhWk1;BN.HM150,12_EnhWk2;BN.CC,14_Enh	.	.	.	.	ENSG00000132693.8	CRP	3	5907	NM_000567	CRP	3	5906	.	rs16842559	Motifs|Footprinting|	6
chr1	159676220	159676220	rs16842568	0	0.98	1	A	G	0.03	0.04	0.14	0.07	0	0	.	.	.	LIV.A,11_EnhWk1	.	.	.	Foxp1;Irx;TATA_known2	ENSG00000132693.8	CRP	3	5858	NM_000567	CRP	3	5857	.	rs16842568	Motifs|PWM|Irx-3, Motifs|PWM|Irx6, Motifs|PWM|Irx3, Motifs|PWM|Irx4, Motifs|PWM|Irx2, Motifs|PWM|FOXP1, Motifs|PWM|Irx5	6
chr1	159679636	159679636	rs3093077	0	0.94	1	A	C	0.4	0.06	0.15	0.07	0	0	.	.	.	.	.	.	.	Zfp410;Zic_1	ENSG00000132693.8	CRP	3	2442	NM_000567	CRP	3	2441	.	rs3093077	Motifs|Footprinting|	6
chr1	159679913	159679913	rs3093075	0	0.98	1	G	T	0.35	0.05	0.15	0.07	0	0	.	.	.	H1.BMP4DT,11_EnhWk1	.	.	.	AP-1_disc7;Rad21_disc4	ENSG00000132693.8	CRP	3	2165	NM_000567	CRP	3	2164	.	rs3093075	Motifs|Footprinting|	6
chr1	159680868	159680868	rs2808630	0	0.64	0.97	C	T	0.85	0.78	0.84	0.7	1	0	.	.	LIV.A,4_TssWk	.	.	.	.	Foxl1_2	ENSG00000132693.8	CRP	3	1210	NM_000567	CRP	3	1209	.	rs2808630	No data	7
chr1	159681364	159681364	rs3093068	1	1	1	G	C	0.29	0.06	0.14	0.07	0	0	.	.	LIV.A,4_TssWk	.	.	.	.	CTCF_disc3	ENSG00000132693.8	CRP	3	714	NM_000567	CRP	3	713	.	rs3093068	Motifs|Footprinting|Adf-1, Motifs|Footprinting|	6
chr1	159685096	159685096	rs2794521	0	0.64	0.97	C	T	0.89	0.78	0.84	0.7	0	0	.	.	.	.	.	.	.	Ets_disc6;GR_known9;Myc_disc8;Myc_known7;NF-I_1;RREB-1_2	ENSG00000132693.8	CRP	5	716	NM_000567	CRP	5	716	.	rs2794521	No data	7
chr1	159685136	159685136	rs3093059	0	1	1	A	G	0.35	0.05	0.14	0.07	0	0	.	.	.	.	.	.	.	.	ENSG00000132693.8	CRP	5	756	NM_000567	CRP	5	756	.	rs3093059	No data	7
chr1	159687373	159687373	rs2808632	0	0.64	0.97	G	T	0.89	0.78	0.84	0.7	0	0	.	.	.	.	.	.	.	BCL_disc10;BDP1_disc3;SRF_known2	ENSG00000132693.8	CRP	5	2993	NM_000567	CRP	5	2993	.	rs2808632	Motifs|Footprinting|	6
chr1	159688396	159688396	rs142168307	0	1	1	C	T	0.03	0.04	0.14	0.07	0	0	.	.	.	.	.	.	.	Esr2;FXR_2;FXR_3;NRSF_disc3;RXRA_known5;RXRA_known7;Rad21_disc3	ENSG00000132693.8	CRP	5	4016	NM_000567	CRP	5	4016	.	n/a	Motifs|PWM|PPARgamma:RXRalpha=PPARgamma	6
chr1	159688411	159688411	rs2794522	0	0.64	0.97	T	C	0.89	0.78	0.84	0.7	0	0	.	.	.	.	.	.	.	LF-A1;RXRA_known7;STAT_known11;THAP1_disc1;Znf143_disc3	ENSG00000132693.8	CRP	5	4031	NM_000567	CRP	5	4031	.	rs2794522	Motifs|Footprinting|Tax-CREB, Motifs|PWM|PPARgamma:RXRalpha=PPARgamma	6
chr1	159688441	159688441	rs12084589	0	1	1	C	A	0.39	0.05	0.14	0.07	0	0	.	.	.	.	.	.	.	HNF4_disc1;HNF4_known1;VDR_3	ENSG00000132693.8	CRP	5	4061	NM_000567	CRP	5	4061	.	rs12084589	Motifs|Footprinting|Tax-CREB, Motifs|Footprinting|	6
chr1	159688475	159688475	rs2808633	0	0.64	0.97	T	C	0.82	0.78	0.84	0.7	0	0	.	.	.	.	.	.	.	Hic1_3;Pax-6_2	ENSG00000132693.8	CRP	5	4095	NM_000567	CRP	5	4095	.	rs2808633	Motifs|Footprinting|	6
chr1	159691075	159691075	rs77289344	0	1	1	T	G	0.02	0.04	0.14	0.07	0	0	.	.	.	.	.	.	.	Foxj2_1;HDAC2_disc6;Nkx6-2	ENSG00000132693.8	CRP	5	6695	NM_000567	CRP	5	6695	.	rs77289344	Motifs|PWM|Nkx6-2	6
chr1	159692537	159692537	rs12068753	0	1	1	T	A	0.43	0.06	0.14	0.07	0	0	.	.	.	.	.	.	.	AP-1_known2;AP-1_known3;AP-1_known4;AP-2_disc1;BAF155_disc1;BATF_disc1;BCL_disc2;Bach1;GR_disc2;HMGN3_disc1;Irf_disc2;KAP1_disc1;Maf_disc1;Maf_known1;Mef2_disc3;Myc_disc3;NF-E2_disc1;NF-E2_known1;Nrf-2_2;Nrf-2_3;Nrf1_known2;PRDM1_disc2;RXRA_disc3;STAT_disc2;TCF4_disc1;p300_disc1	ENSG00000132693.8	CRP	5	8157	NM_000567	CRP	5	8157	.	rs12068753	Motifs|PWM|MAF, Motifs|PWM|Nrf-2, Motifs|PWM|AP-1, Motifs|PWM|FRA1, Motifs|PWM|NFE2L2, Motifs|PWM|TCF11:MafG, Motifs|PWM|NF-E2	6
chr1	159692573	159692573	rs2808634	0	0.64	0.97	T	C	0.89	0.78	0.84	0.7	0	0	.	.	.	.	.	.	.	NF-I_1	ENSG00000132693.8	CRP	5	8193	NM_000567	CRP	5	8193	.	rs2808634	Motifs|PWM|Mafb	6
chr1	159692692	159692692	rs76521347	0	0.96	1	A	G	0.09	0.04	0.14	0.07	0	0	.	.	.	.	.	.	.	CDP_1;THAP1_disc1;YY1_disc1	ENSG00000132693.8	CRP	5	8312	NM_000567	CRP	5	8312	.	rs76521347	Motifs|PWM|HP1sitefactor	6
chr1	159692705	159692705	rs2794517	0	0.64	0.97	A	G	0.89	0.78	0.84	0.7	0	0	.	.	.	.	.	.	.	Evi-1_4;Irf_known9;THAP1_disc1;YY1_disc1	ENSG00000132693.8	CRP	5	8325	NM_000567	CRP	5	8325	.	rs2794517	No data	7
chr1	159692821	159692821	rs2794518	0	0.64	0.97	A	G	0.68	0.77	0.84	0.7	0	0	.	.	.	.	.	.	.	Egr-1_disc4;SETDB1_disc1;Znf143_known1	ENSG00000132693.8	CRP	5	8441	NM_000567	CRP	5	8441	.	rs2794518	Motifs|PWM|znf143, Motifs|PWM|Staf	6
chr1	159693722	159693722	rs2211321	0	0.64	0.97	T	C	0.68	0.77	0.84	0.7	0	0	.	.	.	.	.	.	.	Foxj2_2;RBP-Jkappa_1;STAT_known5	ENSG00000132693.8	CRP	5	9342	NM_000567	CRP	5	9342	.	rs2211321	No data	7
chr1	159694209	159694209	rs2808635	0	0.64	0.97	G	T	0.68	0.77	0.84	0.7	0	0	.	.	.	.	.	.	.	Irx	ENSG00000132693.8	CRP	5	9829	NM_000567	CRP	5	9829	.	rs2808635	Motifs|PWM|Irx-3, Motifs|PWM|Irx6, Motifs|PWM|Irx3, Motifs|PWM|Irx4, Motifs|PWM|Irx2, Motifs|PWM|Irx5	6
chr1	159696781	159696781	rs80118850	0	1	1	C	T	0.03	0.04	0.14	0.07	0	0	.	.	.	.	Duke,Melano,None	.	.	GCM;Hic1_3;p300_disc3	ENSG00000132693.8	CRP	5	12401	NM_000567	CRP	5	12401	.	rs80118850	No data	7
chr1	159697475	159697475	rs16842599	0	1	1	T	C	0.12	0.05	0.14	0.07	0	0	.	.	.	.	.	.	.	Dbx1;Dbx2;En-1_3;HNF1_3;HNF1_7;Hlx1;Hoxb4;Ncx_2;Nkx2_8;Nkx6-1_3;Pou1f1_2;Pou3f2_4;Sox_18;Sox_3	ENSG00000132693.8	CRP	5	13095	NM_000567	CRP	5	13095	.	rs16842599	Motifs|PWM|Sox21, Motifs|PWM|Dbx1, Motifs|PWM|Tlx2, Motifs|PWM|Sox17, Motifs|PWM|Hlx1	6
chr1	159697695	159697695	rs3116652	0	0.63	0.97	A	G	0.89	0.78	0.84	0.7	0	0	.	.	.	.	.	.	.	FAC1;Foxp1;Irf_disc3;Irf_known11;Irf_known8;RREB-1_2;STAT_disc3;Zfp105	ENSG00000132693.8	CRP	5	13315	NM_000567	CRP	5	13315	.	rs3116652	Motifs|Footprinting|Tax-CREB, Motifs|PWM|IRF1	6
chr1	159699031	159699031	rs75056910	0	1	1	T	C	0.09	0.05	0.15	0.07	0	0	.	.	.	.	.	.	.	.	ENSG00000132693.8	CRP	5	14651	NM_000567	CRP	5	14651	.	rs75056910	Motifs|Footprinting|	6
chr1	159699081	159699081	rs3116650	0	0.61	0.97	G	A	0.89	0.78	0.84	0.7	0	0	.	.	.	.	.	.	.	Hoxa3_1;Ncx_1;Pax-6_3;STAT_known10	ENSG00000132693.8	CRP	5	14701	NM_000567	CRP	5	14701	.	rs3116650	Motifs|PWM|Sfpi1, Motifs|Footprinting|	6
chr1	159700039	159700039	rs11265260	0	1	1	A	G	0.09	0.05	0.14	0.07	0	0	.	.	.	.	.	.	.	Pax-8_1;Sp100;TEF-1_2	ENSG00000132693.8	CRP	5	15659	NM_000567	CRP	5	15659	.	rs11265260	Motifs|PWM|TEAD1, Motifs|PWM|TEF	6
chr1	159700573	159700573	rs10797052	0	0.62	0.97	A	G	0.91	0.79	0.84	0.7	0	0	.	.	.	.	UW,Jurkat,None	.	.	Pax-8_1;Zfp410	ENSG00000132693.8	CRP	5	16193	NM_000567	CRP	5	16193	.	rs10797052	Chromatin_Structure|DNase-seq	5
chr1	159700687	159700687	rs10797053	0	0.63	0.97	A	G	0.68	0.77	0.84	0.7	0	0	.	.	.	.	UW,Jurkat,None	.	.	RFX5_known4;TBX5_3	ENSG00000132693.8	CRP	5	16307	NM_000567	CRP	5	16307	.	rs10797053	Chromatin_Structure|DNase-seq	5
chr1	159702161	159702161	rs3122014	0	0.61	0.97	C	A	0.85	0.78	0.84	0.7	0	0	.	.	.	.	.	.	.	Foxa_known1;Foxa_known2;PLZF	ENSG00000132693.8	CRP	5	17781	NM_000567	CRP	5	17781	.	rs3122014	Motifs|Footprinting|Brachyury, Motifs|PWM|HNF3, Motifs|Footprinting|CDP, Motifs|Footprinting|RREB1, Chromatin_Structure|FAIRE	6
chr1	159702363	159702363	rs202084667	0	0.63	1	CA	C	0.06	0.04	0.14	0.04	0	0	.	Huvec,6_Weak_Enhancer	.	.	.	.	.	Arid5a;Eomes;Foxa_disc2;Foxp1;HNF1_6;HNF4_disc1;PLZF;Pou5f1_disc1;Pou5f1_known1;Sox_19	ENSG00000132693.8	CRP	5	17983	NM_000567	CRP	5	17983	.	n/a	No data	7
chr1	159702983	159702983	rs141077967	0	0.88	0.98	C	T	0.1	0.04	0.14	0.06	0	0	.	.	.	.	.	.	.	Nkx2_6;TEF-1_2	ENSG00000132693.8	CRP	5	18603	NM_000567	CRP	5	18603	.	n/a	No data	7
chr1	159703225	159703225	rs4425982	0	0.62	0.97	A	G	0.88	0.78	0.84	0.7	0	0	.	.	.	.	.	.	.	.	ENSG00000132693.8	CRP	5	18845	NM_000567	CRP	5	18845	.	rs4425982	Motifs|Footprinting|	6
chr1	159703830	159703830	rs141729353	0	0.6	0.97	C	T	0.85	0.78	0.84	0.69	0	0	.	.	.	.	.	.	.	Duxl;Mef2_known5	ENSG00000132693.8	CRP	5	19450	NM_000567	CRP	5	19450	.	n/a	Motifs|PWM|Duxl, Motifs|Footprinting|	6
chr1	159704326	159704326	rs144482431	0	0.9	1	A	C	0.44	0.06	0.14	0.06	0	0	.	.	.	.	.	.	.	Foxl1_2;Hoxd10;Mef2_disc1;Mef2_known2;Nkx6-1_1	ENSG00000132693.8	CRP	5	19946	NM_000567	CRP	5	19946	.	n/a	Motifs|PWM|MEF2A	6
chr1	159706513	159706513	rs12081252	0	0.98	1	T	C	0.13	0.05	0.15	0.07	0	0	.	.	.	.	.	.	.	SETDB1_disc1;SZF1-1	ENSG00000132693.8	CRP	5	22133	NM_000567	CRP	5	22133	.	rs12081252	Motifs|Footprinting|sna, Motifs|Footprinting|	6
chr1	159706560	159706560	rs12081264	0	0.96	1	T	C	0.44	0.06	0.14	0.06	0	0	.	.	.	.	.	.	.	GZF1;Pou1f1_1;SRF_known4;TATA_known4	ENSG00000132693.8	CRP	5	22180	NM_000567	CRP	5	22180	.	rs12081264	Motifs|PWM|GZF1, Motifs|Footprinting|	6
chr1	159706990	159706990	rs12081480	0	0.9	1	T	G	0.42	0.06	0.14	0.06	0	0	.	.	.	.	.	.	.	Hsf_known3;Pax-3_2	ENSG00000132693.8	CRP	5	22610	NM_000567	CRP	5	22610	.	rs12081480	No data	7
chr1	159708047	159708047	rs4275453	0	0.51	0.96	C	T	0.43	0.69	0.7	0.66	0	0	.	.	.	.	.	.	.	Foxp3;GR_known9;Mrg_1	ENSG00000132693.8	CRP	5	23667	NM_000567	CRP	5	23667	.	rs4275453	No data	7

## Sheet: LD Asians
chr	pos	pos	rsID	is_query_snp	r2	D'	ref	alt	AFR	AMR	ASN	EUR	GERP_cons	SiPhy_cons	Promoter_ENCODE	Enhancer_ENCODE	Promoter_Roadmap	Enhancer_Roadmap	DNAse	Proteins	eQTL	Motifs	GENCODE_id	GENCODE_name	GENCODE_direction	GENCODE_distance	RefSeq_id	RefSeq_name	RefSeq_direction	RefSeq_distance	dbSNP_functional_annotation	rsid	hits	score
chr1	159642365	159642365	rs116922005	0	0.62	0.8	T	C	0.02	0.06	0.15	0.07	0	0	.	.	.	.	.	K562,CEBPB,Stanford,None	.	Ets_disc1;Pou6f1_2;SIX5_disc4	ENSG00000132693.8	CRP	3	39713	NM_000567	CRP	3	39712	.	rs116922005	Motifs|PWM|Pou6f1, Chromatin_Structure|FAIRE, Chromatin_Structure|DNase-seq, Protein_Binding|ChIP-seq|CEBPB	3a
chr1	159644968	159644968	rs12567054	0	0.66	0.81	T	G	0.07	0.06	0.14	0.08	0	0	.	.	.	.	Duke,Melano,None;UW,AG10803,None;UW,NHDF-Ad,None	.	.	Bcl6b;GR_known2;Pax-1;p300_disc5	ENSG00000132693.8	CRP	3	37110	NM_000567	CRP	3	37109	.	rs12567054	Motifs|PWM|Pax-1, Chromatin_Structure|DNase-seq	5
chr1	159645826	159645826	rs75425760	0	0.66	0.81	A	C	0.01	0.05	0.14	0.08	0	0	.	.	.	.	.	.	.	BHLHE40_known1;HDAC2_disc6	ENSG00000132693.8	CRP	3	36252	NM_000567	CRP	3	36251	.	rs75425760	No data	7
chr1	159647188	159647188	rs79551159	0	0.68	0.83	G	A	0.02	0.04	0.15	0.06	0	0	.	.	.	.	.	.	.	ATF3_known3;Klf4;MAZR;MZF1::1-4_1;MZF1::1-4_2;Myc_disc9;Pax-4_5;SREBP_known1;TATA_disc4;UF1H3BETA;ZNF219;Zfp281;Zfp740	ENSG00000132693.8	CRP	3	34890	NM_000567	CRP	3	34889	.	rs79551159	Motifs|PWM|Zfp740, Motifs|PWM|Bcl6b, Motifs|PWM|SP1, Motifs|PWM|Zfp281, Motifs|Footprinting|ZNF219, Motifs|PWM|ZNF219	6
chr1	159650134	159650134	rs2592886	0	0.56	-0.82	C	T	0.6	0.81	0.83	0.73	0	0	.	.	.	.	.	.	.	ATF4;CTCF_disc6;ERalpha-a_known1;FXR_2;RXRA_known3;T3R	ENSG00000132693.8	CRP	3	31944	NM_000567	CRP	3	31943	.	rs2592886	No data	7
chr1	159652311	159652311	rs137918962	0	0.7	0.85	G	A	0.08	0.06	0.14	0.06	0	0	.	.	.	.	.	.	.	.	ENSG00000132693.8	CRP	3	29767	NM_000567	CRP	3	29766	.	n/a	Protein_Binding|ChIP-seq|RFX3	5
chr1	159653863	159653863	rs16842502	0	0.88	0.97	C	A	0.03	0.04	0.15	0.07	0	0	.	.	.	.	Duke,Medullo,None	.	.	Foxa_disc4;Lhx3_1;Lhx3_2;PPAR_3;Pou3f4;Pou5f1_disc2;STAT_disc5;STAT_known3	ENSG00000132693.8	CRP	3	28215	NM_000567	CRP	3	28214	.	rs16842502	Motifs|PWM|PPAR	6
chr1	159654295	159654295	rs5778128	0	0.88	0.97	GT	G	0.08	0.04	0.15	0.07	0	0	.	.	.	HD.CD184EC,12_EnhWk2	.	.	.	CIZ;Mef2_known1	ENSG00000132693.8	CRP	3	27783	NM_000567	CRP	3	27782	.	n/a	No data	7
chr1	159655792	159655792	rs77785080	0	0.88	0.97	A	G	0.08	0.04	0.15	0.07	0	0	.	.	.	PANC,12_EnhWk2	.	.	.	Evi-1_4;Foxp1;HDAC2_disc6;Ik-2_3;Irf_known9;Mef2_known2;Mef2_known3;Mef2_known5;NF-AT	ENSG00000132693.8	CRP	3	26286	NM_000567	CRP	3	26285	.	rs77785080	Motifs|PWM|Mtf1, Motifs|PWM|Evi-1, Motifs|PWM|Nanog, Motifs|PWM|BCL6, Motifs|PWM|FOXP1, Motifs|PWM|MEF-2, Motifs|PWM|Tcf3	6
chr1	159658674	159658674	rs34816537	0	0.83	0.94	TC	T	0.08	0.04	0.15	0.07	0	0	.	.	.	.	.	.	.	Isl2;NF-kappaB_disc3;RXRA_known7;SETDB1_disc1	ENSG00000132693.8	CRP	3	23404	NM_000567	CRP	3	23403	.	n/a	No data	7
chr1	159665806	159665806	rs79162334	0	0.91	0.99	T	A	0.08	0.04	0.15	0.07	0	0	.	.	.	.	.	.	.	BATF_disc3;Foxa_disc5;GR_known9;Hdx;PRDM1_known1;RXR::LXR;RXRA_known1	ENSG00000132693.8	CRP	3	16272	NM_000567	CRP	3	16271	.	rs79162334	No data	7
chr1	159671439	159671439	rs76207423	0	0.89	0.99	G	A	0.08	0.04	0.15	0.07	0	0	.	.	.	PFM.3,12_EnhWk2	.	.	.	Elf3;Elf5	ENSG00000132693.8	CRP	3	10639	NM_000567	CRP	3	10638	.	rs76207423	No data	7
chr1	159675717	159675717	rs876538	1	1	1	T	C	0.89	0.86	1	0.78	0	0	.	.	LIV.A,6_TssD2	PFM.2,12_EnhWk2;PFM.3,12_EnhWk2;BN.SN,12_EnhWk2;BR.MYO,12_EnhWk2;BN.ITL,12_EnhWk2;PFM.1,12_EnhWk2;H1.DNP,12_EnhWk2;BN.AC,13_EnhA;BN.AG,12_EnhWk2;BN.CC,13_EnhA;H1.DMSC,12_EnhWk2;BN.HM150,13_EnhA;H1.BMP4DT,14_Enh	Duke,Melano,None	.	.	Hand1_1;SP1_disc1	ENSG00000132693.8	CRP	3	6361	NM_000567	CRP	3	6360	.	rs876538	Motifs|PWM|Zscan4	6
chr1	159676171	159676171	rs16842559	0	0.99	1	T	C	0.03	0.04	0.15	0.07	0	0	.	.	.	BN.SN,12_EnhWk2;LIV.A,11_EnhWk1;BN.HM150,12_EnhWk2;BN.CC,14_Enh	.	.	.	.	ENSG00000132693.8	CRP	3	5907	NM_000567	CRP	3	5906	.	rs16842559	Motifs|Footprinting|	6
chr1	159676220	159676220	rs16842568	0	1	1	A	G	0.03	0.04	0.14	0.07	0	0	.	.	.	LIV.A,11_EnhWk1	.	.	.	Foxp1;Irx;TATA_known2	ENSG00000132693.8	CRP	3	5858	NM_000567	CRP	3	5857	.	rs16842568	Motifs|PWM|Irx-3, Motifs|PWM|Irx6, Motifs|PWM|Irx3, Motifs|PWM|Irx4, Motifs|PWM|Irx2, Motifs|PWM|FOXP1, Motifs|PWM|Irx5	6
chr1	159679636	159679636	rs3093077	0	0.96	1	A	C	0.4	0.06	0.15	0.07	0	0	.	.	.	.	.	.	.	Zfp410;Zic_1	ENSG00000132693.8	CRP	3	2442	NM_000567	CRP	3	2441	.	rs3093077	Motifs|Footprinting|	6
chr1	159679913	159679913	rs3093075	0	0.99	1	G	T	0.35	0.05	0.15	0.07	0	0	.	.	.	H1.BMP4DT,11_EnhWk1	.	.	.	AP-1_disc7;Rad21_disc4	ENSG00000132693.8	CRP	3	2165	NM_000567	CRP	3	2164	.	rs3093075	Motifs|Footprinting|	6
chr1	159681364	159681364	rs3093068	1	1	1	G	C	0.29	0.06	0.14	0.07	0	0	.	.	LIV.A,4_TssWk	.	.	.	.	CTCF_disc3	ENSG00000132693.8	CRP	3	714	NM_000567	CRP	3	713	.	rs3093068	Motifs|Footprinting|Adf-1, Motifs|Footprinting|	6
chr1	159685136	159685136	rs3093059	0	1	1	A	G	0.35	0.05	0.14	0.07	0	0	.	.	.	.	.	.	.	.	ENSG00000132693.8	CRP	5	756	NM_000567	CRP	5	756	.	rs3093059	No data	7
chr1	159688396	159688396	rs142168307	0	1	1	C	T	0.03	0.04	0.14	0.07	0	0	.	.	.	.	.	.	.	Esr2;FXR_2;FXR_3;NRSF_disc3;RXRA_known5;RXRA_known7;Rad21_disc3	ENSG00000132693.8	CRP	5	4016	NM_000567	CRP	5	4016	.	n/a	Motifs|PWM|PPARgamma:RXRalpha=PPARgamma	6
chr1	159688441	159688441	rs12084589	0	1	1	C	A	0.39	0.05	0.14	0.07	0	0	.	.	.	.	.	.	.	HNF4_disc1;HNF4_known1;VDR_3	ENSG00000132693.8	CRP	5	4061	NM_000567	CRP	5	4061	.	rs12084589	Motifs|Footprinting|Tax-CREB, Motifs|Footprinting|	6
chr1	159691075	159691075	rs77289344	0	1	1	T	G	0.02	0.04	0.14	0.07	0	0	.	.	.	.	.	.	.	Foxj2_1;HDAC2_disc6;Nkx6-2	ENSG00000132693.8	CRP	5	6695	NM_000567	CRP	5	6695	.	rs77289344	Motifs|PWM|Nkx6-2	6
chr1	159692537	159692537	rs12068753	0	1	1	T	A	0.43	0.06	0.14	0.07	0	0	.	.	.	.	.	.	.	AP-1_known2;AP-1_known3;AP-1_known4;AP-2_disc1;BAF155_disc1;BATF_disc1;BCL_disc2;Bach1;GR_disc2;HMGN3_disc1;Irf_disc2;KAP1_disc1;Maf_disc1;Maf_known1;Mef2_disc3;Myc_disc3;NF-E2_disc1;NF-E2_known1;Nrf-2_2;Nrf-2_3;Nrf1_known2;PRDM1_disc2;RXRA_disc3;STAT_disc2;TCF4_disc1;p300_disc1	ENSG00000132693.8	CRP	5	8157	NM_000567	CRP	5	8157	.	rs12068753	Motifs|PWM|MAF, Motifs|PWM|Nrf-2, Motifs|PWM|AP-1, Motifs|PWM|FRA1, Motifs|PWM|NFE2L2, Motifs|PWM|TCF11:MafG, Motifs|PWM|NF-E2	6
chr1	159692692	159692692	rs76521347	0	1	1	A	G	0.09	0.04	0.14	0.07	0	0	.	.	.	.	.	.	.	CDP_1;THAP1_disc1;YY1_disc1	ENSG00000132693.8	CRP	5	8312	NM_000567	CRP	5	8312	.	rs76521347	Motifs|PWM|HP1sitefactor	6
chr1	159696781	159696781	rs80118850	0	1	1	C	T	0.03	0.04	0.14	0.07	0	0	.	.	.	.	Duke,Melano,None	.	.	GCM;Hic1_3;p300_disc3	ENSG00000132693.8	CRP	5	12401	NM_000567	CRP	5	12401	.	rs80118850	No data	7
chr1	159697475	159697475	rs16842599	0	1	1	T	C	0.12	0.05	0.14	0.07	0	0	.	.	.	.	.	.	.	Dbx1;Dbx2;En-1_3;HNF1_3;HNF1_7;Hlx1;Hoxb4;Ncx_2;Nkx2_8;Nkx6-1_3;Pou1f1_2;Pou3f2_4;Sox_18;Sox_3	ENSG00000132693.8	CRP	5	13095	NM_000567	CRP	5	13095	.	rs16842599	Motifs|PWM|Sox21, Motifs|PWM|Dbx1, Motifs|PWM|Tlx2, Motifs|PWM|Sox17, Motifs|PWM|Hlx1	6
chr1	159699031	159699031	rs75056910	0	0.99	1	T	C	0.09	0.05	0.15	0.07	0	0	.	.	.	.	.	.	.	.	ENSG00000132693.8	CRP	5	14651	NM_000567	CRP	5	14651	.	rs75056910	Motifs|Footprinting|	6
chr1	159700039	159700039	rs11265260	0	1	1	A	G	0.09	0.05	0.14	0.07	0	0	.	.	.	.	.	.	.	Pax-8_1;Sp100;TEF-1_2	ENSG00000132693.8	CRP	5	15659	NM_000567	CRP	5	15659	.	rs11265260	Motifs|PWM|TEAD1, Motifs|PWM|TEF	6
chr1	159702363	159702363	rs202084667	0	0.97	1	CA	C	0.06	0.04	0.14	0.04	0	0	.	Huvec,6_Weak_Enhancer	.	.	.	.	.	Arid5a;Eomes;Foxa_disc2;Foxp1;HNF1_6;HNF4_disc1;PLZF;Pou5f1_disc1;Pou5f1_known1;Sox_19	ENSG00000132693.8	CRP	5	17983	NM_000567	CRP	5	17983	.	n/a	No data	7
chr1	159702983	159702983	rs141077967	0	1	1	C	T	0.1	0.04	0.14	0.06	0	0	.	.	.	.	.	.	.	Nkx2_6;TEF-1_2	ENSG00000132693.8	CRP	5	18603	NM_000567	CRP	5	18603	.	n/a	No data	7
chr1	159704326	159704326	rs144482431	0	1	1	A	C	0.44	0.06	0.14	0.06	0	0	.	.	.	.	.	.	.	Foxl1_2;Hoxd10;Mef2_disc1;Mef2_known2;Nkx6-1_1	ENSG00000132693.8	CRP	5	19946	NM_000567	CRP	5	19946	.	n/a	Motifs|PWM|MEF2A	6
chr1	159706513	159706513	rs12081252	0	0.99	1	T	C	0.13	0.05	0.15	0.07	0	0	.	.	.	.	.	.	.	SETDB1_disc1;SZF1-1	ENSG00000132693.8	CRP	5	22133	NM_000567	CRP	5	22133	.	rs12081252	Motifs|Footprinting|sna, Motifs|Footprinting|	6
chr1	159706560	159706560	rs12081264	0	0.97	0.99	T	C	0.44	0.06	0.14	0.06	0	0	.	.	.	.	.	.	.	GZF1;Pou1f1_1;SRF_known4;TATA_known4	ENSG00000132693.8	CRP	5	22180	NM_000567	CRP	5	22180	.	rs12081264	Motifs|PWM|GZF1, Motifs|Footprinting|	6
chr1	159706990	159706990	rs12081480	0	0.97	0.99	T	G	0.42	0.06	0.14	0.06	0	0	.	.	.	.	.	.	.	Hsf_known3;Pax-3_2	ENSG00000132693.8	CRP	5	22610	NM_000567	CRP	5	22610	.	rs12081480	No data	7

## Sheet: LD 1KG Native Americans
chr	pos	pos	rsID	is_query_snp	r2	D'	ref	alt	AFR	AMR	ASN	EUR	GERP_cons	SiPhy_cons	Promoter_ENCODE	Enhancer_ENCODE	Promoter_Roadmap	Enhancer_Roadmap	DNAse	Proteins	eQTL	Motifs	GENCODE_id	GENCODE_name	GENCODE_direction	GENCODE_distance	RefSeq_id	RefSeq_name	RefSeq_direction	RefSeq_distance	dbSNP_functional_annotation	Regulome db annotation	Regulome db score
chr1	159614116	159614116	rs2592898	0	0.5	0.84	C	G	0.91	0.9	0.99	0.84	0	0	.	.	.	.	.	.	.	Obox3	ENSG00000132703.3	APCS	3	55460	NM_001639	APCS	3	55454	.	Single_Nucleotides|IGSF8|eQTL	6
chr1	159620350	159620350	rs2592903	0	0.55	0.9	A	G	0.96	0.9	0.99	0.84	0	0	.	.	.	.	.	.	.	CDP_4;Dobox4;HP1-site-factor;Mrg1::Hoxa9_1	ENSG00000132703.3	APCS	3	61694	NM_001639	APCS	3	61688	.	Motifs|PWM|Dobox4	6
chr1	159653863	159653863	rs16842502	0	0.74	1	C	A	0.03	0.04	0.15	0.07	0	0	.	.	.	.	Duke,Medullo,None	.	.	Foxa_disc4;Lhx3_1;Lhx3_2;PPAR_3;Pou3f4;Pou5f1_disc2;STAT_disc5;STAT_known3	ENSG00000132693.8	CRP	3	28215	NM_000567	CRP	3	28214	.	Motifs|PWM|PPAR	6
chr1	159654295	159654295	rs5778128	0	0.69	0.93	GT	G	0.08	0.04	0.15	0.07	0	0	.	.	.	HD.CD184EC,12_EnhWk2	.	.	.	CIZ;Mef2_known1	ENSG00000132693.8	CRP	3	27783	NM_000567	CRP	3	27782	.	No data	7
chr1	159655792	159655792	rs77785080	0	0.69	0.93	A	G	0.08	0.04	0.15	0.07	0	0	.	.	.	PANC,12_EnhWk2	.	.	.	Evi-1_4;Foxp1;HDAC2_disc6;Ik-2_3;Irf_known9;Mef2_known2;Mef2_known3;Mef2_known5;NF-AT	ENSG00000132693.8	CRP	3	26286	NM_000567	CRP	3	26285	.	Motifs|PWM|Mtf1, Motifs|PWM|Evi-1, Motifs|PWM|Nanog, Motifs|PWM|BCL6, Motifs|PWM|FOXP1, Motifs|PWM|MEF-2, Motifs|PWM|Tcf3	6
chr1	159658674	159658674	rs34816537	0	0.69	0.93	TC	T	0.08	0.04	0.15	0.07	0	0	.	.	.	.	.	.	.	Isl2;NF-kappaB_disc3;RXRA_known7;SETDB1_disc1	ENSG00000132693.8	CRP	3	23404	NM_000567	CRP	3	23403	.	No data	7
chr1	159660191	159660191	rs2808622	0	0.6	0.97	G	A	0.87	0.8	0.82	0.76	0	0	.	.	.	.	.	.	.	Hdx;Mef2_known5;Mef2_known6	ENSG00000132693.8	CRP	3	21887	NM_000567	CRP	3	21886	.	Motifs|PWM|MEF-2, Chromatin_Structure|FAIRE	6
chr1	159660633	159660633	rs2808623	0	0.6	0.97	T	C	0.87	0.8	0.82	0.76	0	0	.	.	.	.	.	.	.	CIZ;Foxo_3;Foxo_4;Foxp1;Maf_disc2;Zfp105	ENSG00000132693.8	CRP	3	21445	NM_000567	CRP	3	21444	.	Motifs|PWM|Zfp105, Motifs|PWM|FOXP1	6
chr1	159665806	159665806	rs79162334	0	0.69	0.93	T	A	0.08	0.04	0.15	0.07	0	0	.	.	.	.	.	.	.	BATF_disc3;Foxa_disc5;GR_known9;Hdx;PRDM1_known1;RXR::LXR;RXRA_known1	ENSG00000132693.8	CRP	3	16272	NM_000567	CRP	3	16271	.	No data	7
chr1	159668195	159668195	rs2369146	0	0.55	0.97	A	G	0.55	0.79	0.82	0.76	0	0	.	.	.	.	.	.	.	.	ENSG00000132693.8	CRP	3	13883	NM_000567	CRP	3	13882	.	No data	7
chr1	159669340	159669340	rs2808627	0	0.6	0.97	A	T	0.88	0.8	0.82	0.76	1	0	.	.	.	.	.	.	.	Elf3;Elf5;GATA_disc3;PU.1_known1;Tel2;p300_disc10	ENSG00000132693.8	CRP	3	12738	NM_000567	CRP	3	12737	.	No data	7
chr1	159671439	159671439	rs76207423	0	0.69	0.93	G	A	0.08	0.04	0.15	0.07	0	0	.	.	.	PFM.3,12_EnhWk2	.	.	.	Elf3;Elf5	ENSG00000132693.8	CRP	3	10639	NM_000567	CRP	3	10638	.	No data	7
chr1	159675717	159675717	rs876538	1	1	1	T	C	0.89	0.86	1	0.78	0	0	.	.	LIV.A,6_TssD2	PFM.2,12_EnhWk2;PFM.3,12_EnhWk2;BN.SN,12_EnhWk2;BR.MYO,12_EnhWk2;BN.ITL,12_EnhWk2;PFM.1,12_EnhWk2;H1.DNP,12_EnhWk2;BN.AC,13_EnhA;BN.AG,12_EnhWk2;BN.CC,13_EnhA;H1.DMSC,12_EnhWk2;BN.HM150,13_EnhA;H1.BMP4DT,14_Enh	Duke,Melano,None	.	.	Hand1_1;SP1_disc1	ENSG00000132693.8	CRP	3	6361	NM_000567	CRP	3	6360	.	Motifs|PWM|Zscan4	6
chr1	159676171	159676171	rs16842559	0	0.74	1	T	C	0.03	0.04	0.15	0.07	0	0	.	.	.	BN.SN,12_EnhWk2;LIV.A,11_EnhWk1;BN.HM150,12_EnhWk2;BN.CC,14_Enh	.	.	.	.	ENSG00000132693.8	CRP	3	5907	NM_000567	CRP	3	5906	.	Motifs|Footprinting|	6
chr1	159676220	159676220	rs16842568	0	0.74	1	A	G	0.03	0.04	0.14	0.07	0	0	.	.	.	LIV.A,11_EnhWk1	.	.	.	Foxp1;Irx;TATA_known2	ENSG00000132693.8	CRP	3	5858	NM_000567	CRP	3	5857	.	Motifs|PWM|Irx-3, Motifs|PWM|Irx6, Motifs|PWM|Irx3, Motifs|PWM|Irx4, Motifs|PWM|Irx2, Motifs|PWM|FOXP1, Motifs|PWM|Irx5	6
chr1	159679636	159679636	rs3093077	0	0.54	0.74	A	C	0.4	0.06	0.15	0.07	0	0	.	.	.	.	.	.	.	Zfp410;Zic_1	ENSG00000132693.8	CRP	3	2442	NM_000567	CRP	3	2441	.	Motifs|Footprinting|	6
chr1	159679913	159679913	rs3093075	0	0.57	0.78	G	T	0.35	0.05	0.15	0.07	0	0	.	.	.	H1.BMP4DT,11_EnhWk1	.	.	.	AP-1_disc7;Rad21_disc4	ENSG00000132693.8	CRP	3	2165	NM_000567	CRP	3	2164	.	Motifs|Footprinting|	6
chr1	159680868	159680868	rs2808630	0	0.5	0.95	C	T	0.85	0.78	0.84	0.7	1	0	.	.	LIV.A,4_TssWk	.	.	.	.	Foxl1_2	ENSG00000132693.8	CRP	3	1210	NM_000567	CRP	3	1209	.	No data	7
chr1	159681364	159681364	rs3093068	1	1	1	G	C	0.29	0.06	0.14	0.07	0	0	.	.	LIV.A,4_TssWk	.	.	.	.	CTCF_disc3	ENSG00000132693.8	CRP	3	714	NM_000567	CRP	3	713	.	Motifs|Footprinting|Adf-1, Motifs|Footprinting|	6
chr1	159685096	159685096	rs2794521	0	0.51	0.95	C	T	0.89	0.78	0.84	0.7	0	0	.	.	.	.	.	.	.	Ets_disc6;GR_known9;Myc_disc8;Myc_known7;NF-I_1;RREB-1_2	ENSG00000132693.8	CRP	5	716	NM_000567	CRP	5	716	.	No data	7
chr1	159685136	159685136	rs3093059	0	0.52	0.76	A	G	0.35	0.05	0.14	0.07	0	0	.	.	.	.	.	.	.	.	ENSG00000132693.8	CRP	5	756	NM_000567	CRP	5	756	.	No data	7
chr1	159687373	159687373	rs2808632	0	0.51	0.95	G	T	0.89	0.78	0.84	0.7	0	0	.	.	.	.	.	.	.	BCL_disc10;BDP1_disc3;SRF_known2	ENSG00000132693.8	CRP	5	2993	NM_000567	CRP	5	2993	.	Motifs|Footprinting|	6
chr1	159688396	159688396	rs142168307	0	0.69	1	C	T	0.03	0.04	0.14	0.07	0	0	.	.	.	.	.	.	.	Esr2;FXR_2;FXR_3;NRSF_disc3;RXRA_known5;RXRA_known7;Rad21_disc3	ENSG00000132693.8	CRP	5	4016	NM_000567	CRP	5	4016	.	Motifs|PWM|PPARgamma:RXRalpha=PPARgamma	6
chr1	159688411	159688411	rs2794522	0	0.51	0.95	T	C	0.89	0.78	0.84	0.7	0	0	.	.	.	.	.	.	.	LF-A1;RXRA_known7;STAT_known11;THAP1_disc1;Znf143_disc3	ENSG00000132693.8	CRP	5	4031	NM_000567	CRP	5	4031	.	Motifs|Footprinting|Tax-CREB, Motifs|PWM|PPARgamma:RXRalpha=PPARgamma	6
chr1	159688475	159688475	rs2808633	0	0.5	0.95	T	C	0.82	0.78	0.84	0.7	0	0	.	.	.	.	.	.	.	Hic1_3;Pax-6_2	ENSG00000132693.8	CRP	5	4095	NM_000567	CRP	5	4095	.	Motifs|Footprinting|	6
chr1	159691075	159691075	rs77289344	0	0.69	1	T	G	0.02	0.04	0.14	0.07	0	0	.	.	.	.	.	.	.	Foxj2_1;HDAC2_disc6;Nkx6-2	ENSG00000132693.8	CRP	5	6695	NM_000567	CRP	5	6695	.	Motifs|PWM|Nkx6-2	6
chr1	159692573	159692573	rs2808634	0	0.51	0.95	T	C	0.89	0.78	0.84	0.7	0	0	.	.	.	.	.	.	.	NF-I_1	ENSG00000132693.8	CRP	5	8193	NM_000567	CRP	5	8193	.	Motifs|PWM|Mafb	6
chr1	159692692	159692692	rs76521347	0	0.6	0.87	A	G	0.09	0.04	0.14	0.07	0	0	.	.	.	.	.	.	.	CDP_1;THAP1_disc1;YY1_disc1	ENSG00000132693.8	CRP	5	8312	NM_000567	CRP	5	8312	.	Motifs|PWM|HP1sitefactor	6
chr1	159692705	159692705	rs2794517	0	0.51	0.95	A	G	0.89	0.78	0.84	0.7	0	0	.	.	.	.	.	.	.	Evi-1_4;Irf_known9;THAP1_disc1;YY1_disc1	ENSG00000132693.8	CRP	5	8325	NM_000567	CRP	5	8325	.	No data	7
chr1	159696781	159696781	rs80118850	0	0.69	1	C	T	0.03	0.04	0.14	0.07	0	0	.	.	.	.	Duke,Melano,None	.	.	GCM;Hic1_3;p300_disc3	ENSG00000132693.8	CRP	5	12401	NM_000567	CRP	5	12401	.	No data	7
chr1	159697475	159697475	rs16842599	0	0.56	0.81	T	C	0.12	0.05	0.14	0.07	0	0	.	.	.	.	.	.	.	Dbx1;Dbx2;En-1_3;HNF1_3;HNF1_7;Hlx1;Hoxb4;Ncx_2;Nkx2_8;Nkx6-1_3;Pou1f1_2;Pou3f2_4;Sox_18;Sox_3	ENSG00000132693.8	CRP	5	13095	NM_000567	CRP	5	13095	.	Motifs|PWM|Sox21, Motifs|PWM|Dbx1, Motifs|PWM|Tlx2, Motifs|PWM|Sox17, Motifs|PWM|Hlx1	6
chr1	159697695	159697695	rs3116652	0	0.51	0.95	A	G	0.89	0.78	0.84	0.7	0	0	.	.	.	.	.	.	.	FAC1;Foxp1;Irf_disc3;Irf_known11;Irf_known8;RREB-1_2;STAT_disc3;Zfp105	ENSG00000132693.8	CRP	5	13315	NM_000567	CRP	5	13315	.	Motifs|Footprinting|Tax-CREB, Motifs|PWM|IRF1	6
chr1	159699031	159699031	rs75056910	0	0.56	0.81	T	C	0.09	0.05	0.15	0.07	0	0	.	.	.	.	.	.	.	.	ENSG00000132693.8	CRP	5	14651	NM_000567	CRP	5	14651	.	Motifs|Footprinting|	6
chr1	159699081	159699081	rs3116650	0	0.51	0.95	G	A	0.89	0.78	0.84	0.7	0	0	.	.	.	.	.	.	.	Hoxa3_1;Ncx_1;Pax-6_3;STAT_known10	ENSG00000132693.8	CRP	5	14701	NM_000567	CRP	5	14701	.	Motifs|PWM|Sfpi1, Motifs|Footprinting|	6
chr1	159700039	159700039	rs11265260	0	0.56	0.81	A	G	0.09	0.05	0.14	0.07	0	0	.	.	.	.	.	.	.	Pax-8_1;Sp100;TEF-1_2	ENSG00000132693.8	CRP	5	15659	NM_000567	CRP	5	15659	.	Motifs|PWM|TEAD1, Motifs|PWM|TEF	6
chr1	159702161	159702161	rs3122014	0	0.5	0.95	C	A	0.85	0.78	0.84	0.7	0	0	.	.	.	.	.	.	.	Foxa_known1;Foxa_known2;PLZF	ENSG00000132693.8	CRP	5	17781	NM_000567	CRP	5	17781	.	Motifs|Footprinting|Brachyury, Motifs|PWM|HNF3, Motifs|Footprinting|CDP, Motifs|Footprinting|RREB1, Chromatin_Structure|FAIRE	6
chr1	159702363	159702363	rs202084667	0	0.64	0.93	CA	C	0.06	0.04	0.14	0.04	0	0	.	Huvec,6_Weak_Enhancer	.	.	.	.	.	Arid5a;Eomes;Foxa_disc2;Foxp1;HNF1_6;HNF4_disc1;PLZF;Pou5f1_disc1;Pou5f1_known1;Sox_19	ENSG00000132693.8	CRP	5	17983	NM_000567	CRP	5	17983	.	No data	7
chr1	159702983	159702983	rs141077967	0	0.6	0.87	C	T	0.1	0.04	0.14	0.06	0	0	.	.	.	.	.	.	.	Nkx2_6;TEF-1_2	ENSG00000132693.8	CRP	5	18603	NM_000567	CRP	5	18603	.	No data	7
chr1	159703225	159703225	rs4425982	0	0.51	0.95	A	G	0.88	0.78	0.84	0.7	0	0	.	.	.	.	.	.	.	.	ENSG00000132693.8	CRP	5	18845	NM_000567	CRP	5	18845	.	Motifs|Footprinting|	6
chr1	159703830	159703830	rs141729353	0	0.5	0.95	C	T	0.85	0.78	0.84	0.69	0	0	.	.	.	.	.	.	.	Duxl;Mef2_known5	ENSG00000132693.8	CRP	5	19450	NM_000567	CRP	5	19450	.	Motifs|PWM|Duxl, Motifs|Footprinting|	6
chr1	159706513	159706513	rs12081252	0	0.56	0.81	T	C	0.13	0.05	0.15	0.07	0	0	.	.	.	.	.	.	.	SETDB1_disc1;SZF1-1	ENSG00000132693.8	CRP	5	22133	NM_000567	CRP	5	22133	.	Motifs|Footprinting|sna, Motifs|Footprinting|	6

## Sheet: Custom tracks
track name=LD_CEU description="CEU LD r2>0.5" visibility=2				track name=LD_AMR description="AMR LD r2>0.5" visibility=2				track name=LD_ASN description="ASN LD r2>0.5" visibility=2				track name=associated_SNPs description="associated SNPs" visibility=2
chr1	159642365	159642365	rs116922005	chr1	159614116	159614116	rs2592898	chr1	159642365	159642365	rs116922005	chr1	159675717	159675717	rs876538
chr1	159644968	159644968	rs12567054	chr1	159620350	159620350	rs2592903	chr1	159644968	159644968	rs12567054	chr1	159681364	159681364	rs3093068
chr1	159645826	159645826	rs75425760	chr1	159653863	159653863	rs16842502	chr1	159645826	159645826	rs75425760
chr1	159647188	159647188	rs79551159	chr1	159654295	159654295	rs5778128	chr1	159647188	159647188	rs79551159
chr1	159652311	159652311	rs137918962	chr1	159655792	159655792	rs77785080	chr1	159650134	159650134	rs2592886
chr1	159653863	159653863	rs16842502	chr1	159658674	159658674	rs34816537	chr1	159652311	159652311	rs137918962
chr1	159654295	159654295	rs5778128	chr1	159660191	159660191	rs2808622	chr1	159653863	159653863	rs16842502
chr1	159655792	159655792	rs77785080	chr1	159660633	159660633	rs2808623	chr1	159654295	159654295	rs5778128
chr1	159658674	159658674	rs34816537	chr1	159665806	159665806	rs79162334	chr1	159655792	159655792	rs77785080
chr1	159660191	159660191	rs2808622	chr1	159668195	159668195	rs2369146	chr1	159658674	159658674	rs34816537
chr1	159660633	159660633	rs2808623	chr1	159669340	159669340	rs2808627	chr1	159665806	159665806	rs79162334
chr1	159664090	159664090	rs1935193	chr1	159671439	159671439	rs76207423	chr1	159671439	159671439	rs76207423
chr1	159665806	159665806	rs79162334	chr1	159675717	159675717	rs876538	chr1	159675717	159675717	rs876538
chr1	159668195	159668195	rs2369146	chr1	159676171	159676171	rs16842559	chr1	159676171	159676171	rs16842559
chr1	159669340	159669340	rs2808627	chr1	159676220	159676220	rs16842568	chr1	159676220	159676220	rs16842568
chr1	159671439	159671439	rs76207423	chr1	159679636	159679636	rs3093077	chr1	159679636	159679636	rs3093077
chr1	159673585	159673585	rs1572970	chr1	159679913	159679913	rs3093075	chr1	159679913	159679913	rs3093075
chr1	159675717	159675717	rs876538	chr1	159680868	159680868	rs2808630	chr1	159681364	159681364	rs3093068
chr1	159676171	159676171	rs16842559	chr1	159681364	159681364	rs3093068	chr1	159685136	159685136	rs3093059
chr1	159676220	159676220	rs16842568	chr1	159685096	159685096	rs2794521	chr1	159688396	159688396	rs142168307
chr1	159679636	159679636	rs3093077	chr1	159685136	159685136	rs3093059	chr1	159688441	159688441	rs12084589
chr1	159679913	159679913	rs3093075	chr1	159687373	159687373	rs2808632	chr1	159691075	159691075	rs77289344
chr1	159680868	159680868	rs2808630	chr1	159688396	159688396	rs142168307	chr1	159692537	159692537	rs12068753
chr1	159681364	159681364	rs3093068	chr1	159688411	159688411	rs2794522	chr1	159692692	159692692	rs76521347
chr1	159685096	159685096	rs2794521	chr1	159688475	159688475	rs2808633	chr1	159696781	159696781	rs80118850
chr1	159685136	159685136	rs3093059	chr1	159691075	159691075	rs77289344	chr1	159697475	159697475	rs16842599
chr1	159687373	159687373	rs2808632	chr1	159692573	159692573	rs2808634	chr1	159699031	159699031	rs75056910
chr1	159688396	159688396	rs142168307	chr1	159692692	159692692	rs76521347	chr1	159700039	159700039	rs11265260
chr1	159688411	159688411	rs2794522	chr1	159692705	159692705	rs2794517	chr1	159702363	159702363	rs202084667
chr1	159688441	159688441	rs12084589	chr1	159696781	159696781	rs80118850	chr1	159702983	159702983	rs141077967
chr1	159688475	159688475	rs2808633	chr1	159697475	159697475	rs16842599	chr1	159704326	159704326	rs144482431
chr1	159691075	159691075	rs77289344	chr1	159697695	159697695	rs3116652	chr1	159706513	159706513	rs12081252
chr1	159692537	159692537	rs12068753	chr1	159699031	159699031	rs75056910	chr1	159706560	159706560	rs12081264
chr1	159692573	159692573	rs2808634	chr1	159699081	159699081	rs3116650	chr1	159706990	159706990	rs12081480
chr1	159692692	159692692	rs76521347	chr1	159700039	159700039	rs11265260
chr1	159692705	159692705	rs2794517	chr1	159702161	159702161	rs3122014
chr1	159692821	159692821	rs2794518	chr1	159702363	159702363	rs202084667
chr1	159693722	159693722	rs2211321	chr1	159702983	159702983	rs141077967
chr1	159694209	159694209	rs2808635	chr1	159703225	159703225	rs4425982
chr1	159696781	159696781	rs80118850	chr1	159703830	159703830	rs141729353
chr1	159697475	159697475	rs16842599	chr1	159706513	159706513	rs12081252
chr1	159697695	159697695	rs3116652
chr1	159699031	159699031	rs75056910
chr1	159699081	159699081	rs3116650
chr1	159700039	159700039	rs11265260
chr1	159700573	159700573	rs10797052
chr1	159700687	159700687	rs10797053
chr1	159702161	159702161	rs3122014
chr1	159702363	159702363	rs202084667
chr1	159702983	159702983	rs141077967
chr1	159703225	159703225	rs4425982
chr1	159703830	159703830	rs141729353
chr1	159704326	159704326	rs144482431
chr1	159706513	159706513	rs12081252
chr1	159706560	159706560	rs12081264
chr1	159706990	159706990	rs12081480
chr1	159708047	159708047	rs4275453
